# Supplementary material for: Quantifying Catch Rates, Shark Abundance and Depredation Rate at a Spearfishing Competition on the Great Barrier Reef, Australia
Source: Biology (Basel). 2022 Oct 18;11(10):1524. doi: 10.3390/biology11101524 (PMC9598298; doi:10.3390/biology11101524)
Supplement: Supplementary file 1 [file biology-11-01524-s001.zip]

Archive with 1 entries (1 files):
- biology-1903819-Supplementary-Materials.pdf
